# Supplementary material for: DNA- and RNA- Derived Fungal Communities in Subsurface Aquifers Only Partly Overlap but React Similarly to Environmental Factors
Source: Microorganisms. 2019 Sep 11;7(9):341. doi: 10.3390/microorganisms7090341 (PMC6780912; doi:10.3390/microorganisms7090341)
Supplement: Supplementary file 1 [file microorganisms-07-00341-s001.zip]

Archive with 5 entries (4 files):
- 15.4_TableS1_Supplementary_materials_microorganisms-587586.xlsx
- __MACOSX/
- __MACOSX/._15.4_TableS1_Supplementary_materials_microorganisms-587586.xlsx
- 15.3_Supplementary_materials_microorganisms-587586.docx
- __MACOSX/._15.3_Supplementary_materials_microorganisms-587586.docx
