# Supplementary material for: DNA- and RNA- Derived Fungal Communities in Subsurface Aquifers Only Partly Overlap but React Similarly to Environmental Factors
Source: Microorganisms. 2019 Sep 11;7(9):341. doi: 10.3390/microorganisms7090341 (PMC6780912; doi:10.3390/microorganisms7090341)
Supplement: Supplementary file 1 [file microorganisms-07-00341-s001.zip › 15.4_TableS1_Supplementary_materials_microorganisms-587586.xlsx]

## Sheet: TableS1
Representative sequences of retrieved fungal OTUs (382 OTUs) and their identified taxonomy using reference sequences from the unite database (version unite.v7) using the naive bayesian classifier (Wang et al. 2007) as implemented in MOTHUR using the default parameters.
OTU ID	Pipeline based identified taxonomy
Otu0001	Eukaryota;Fungi;Ascomycota;Sordariomycetes;Hypocreales;Ophiocordycipitaceae;Purpureocillium;Purpureocillium_lilacinum;
Otu0003	Eukaryota;Fungi;Ascomycota;Dothideomycetes;Capnodiales;Mycosphaerellaceae;Mycosphaerella;Mycosphaerella_tassiana;
Otu0006	Eukaryota;Fungi;Ascomycota;Dothideomycetes;Dothideales;Dothioraceae;Aureobasidium;Aureobasidium_pullulans;
Otu0009	Eukaryota;Fungi;Basidiomycota;Tremellomycetes;Tremellales;Incertae_sedis;Cryptococcus;Cryptococcus_pseudolongus;
Otu0010	Eukaryota;Fungi;Ascomycota;Saccharomycetes;Saccharomycetales;Saccharomycetaceae;Saccharomyces;Saccharomyces_unclassified;
Otu0011	Eukaryota;Fungi;Ascomycota;Sordariomycetes;Sordariales;Sordariaceae;Sordariaceae_unclassified;Sordariaceae_unclassified;
Otu0013	Eukaryota;Fungi;Zygomycota;Incertae_sedis;Mortierellales;Mortierellaceae;Mortierella;Mortierella_gamsii;
Otu0014	Eukaryota;Fungi;Ascomycota;Saccharomycetes;Saccharomycetales;Incertae_sedis;Candida;Candida_albicans;
Otu0016	Eukaryota;Fungi;Ascomycota;Leotiomycetes;Helotiales;Incertae_sedis;Rhexocercosporidium;Rhexocercosporidium_unclassified;
Otu0019	Eukaryota;Fungi;Ascomycota;Leotiomycetes;Helotiales;Sclerotiniaceae;Botrytis;Botrytis_caroliniana;
Otu0021	Eukaryota;Fungi;Ascomycota;Ascomycota_unclassified;Ascomycota_unclassified;Ascomycota_unclassified;Ascomycota_unclassified;Ascomycota_unclassified;
Otu0023	Eukaryota;Fungi;Ascomycota;Saccharomycetes;Saccharomycetales;Incertae_sedis;Candida;Candida_metapsilosis;
Otu0025	Eukaryota;Fungi;Ascomycota;Leotiomycetes;Leotiomycetes_unclassified;Leotiomycetes_unclassified;Leotiomycetes_unclassified;Leotiomycetes_unclassified;
Otu0026	Eukaryota;Fungi;Fungi_unclassified;Fungi_unclassified;Fungi_unclassified;Fungi_unclassified;Fungi_unclassified;Fungi_unclassified;
Otu0027	Eukaryota;Fungi;Ascomycota;Dothideomycetes;Pleosporales;Incertae_sedis;Didymella;Didymella_unclassified;
Otu0031	Eukaryota;Fungi;Basidiomycota;Tremellomycetes;Tremellales;Incertae_sedis;Cryptococcus;Cryptococcus_carnescens;
Otu0033	Eukaryota;Fungi;Ascomycota;Sordariomycetes;Hypocreales;Ophiocordycipitaceae;Purpureocillium;Purpureocillium_lilacinum;
Otu0034	Eukaryota;Fungi;Ascomycota;Dothideomycetes;Pleosporales;Pleosporaceae;Alternaria;Alternaria_tenuissima;
Otu0035	Eukaryota;Fungi;Fungi_unclassified;Fungi_unclassified;Fungi_unclassified;Fungi_unclassified;Fungi_unclassified;Fungi_unclassified;
Otu0036	Eukaryota;Fungi;Basidiomycota;Basidiomycota_unclassified;Basidiomycota_unclassified;Basidiomycota_unclassified;Basidiomycota_unclassified;Basidiomycota_unclassified;
Otu0037	Eukaryota;Fungi;Basidiomycota;Agaricomycetes;Agaricomycetes_unclassified;Agaricomycetes_unclassified;Agaricomycetes_unclassified;Agaricomycetes_unclassified;
Otu0041	Eukaryota;Fungi;Ascomycota;Sordariomycetes;Sordariales;Chaetomiaceae;Chaetomium;Chaetomium_funicola;
Otu0042	Eukaryota;Fungi;Ascomycota;Sordariomycetes;Hypocreales;Cordycipitaceae;Beauveria;Beauveria_unclassified;
Otu0043	Eukaryota;Fungi;Fungi_unclassified;Fungi_unclassified;Fungi_unclassified;Fungi_unclassified;Fungi_unclassified;Fungi_unclassified;
Otu0044	Eukaryota;Fungi;Ascomycota;Eurotiomycetes;Chaetothyriales;Herpotrichiellaceae;Exophiala;Exophiala_opportunistica;
Otu0047	Eukaryota;Fungi;Basidiomycota;Pucciniomycetes;Pucciniales;Pucciniaceae;Puccinia;Puccinia_recondita;
Otu0049	Eukaryota;Fungi;Ascomycota;Sordariomycetes;Hypocreales;Nectriaceae;Fusicolla;Fusicolla_unclassified;
Otu0050	Eukaryota;Fungi;Fungi_unclassified;Fungi_unclassified;Fungi_unclassified;Fungi_unclassified;Fungi_unclassified;Fungi_unclassified;
Otu0051	Eukaryota;Fungi;Basidiomycota;Agaricomycetes;Incertae_sedis;Incertae_sedis;Oxyporus;Oxyporus_populinus;
Otu0053	Eukaryota;Fungi;Fungi_unclassified;Fungi_unclassified;Fungi_unclassified;Fungi_unclassified;Fungi_unclassified;Fungi_unclassified;
Otu0054	Eukaryota;Fungi;Basidiomycota;Cystobasidiomycetes;Cystobasidiales;Cystobasidiaceae;Cystobasidium;Cystobasidium_pinicola;
Otu0055	Eukaryota;Fungi;Ascomycota;Sordariomycetes;Hypocreales;Cordycipitaceae;Lecanicillium;Lecanicillium_unclassified;
Otu0056	Eukaryota;Fungi;Zygomycota;Incertae_sedis;Mortierellales;Mortierellaceae;Mortierella;Mortierella_alpina;
Otu0057	Eukaryota;Fungi;Ascomycota;Dothideomycetes;Pleosporales;Pleosporaceae;Chalastospora;Chalastospora_ellipsoidea;
Otu0058	Eukaryota;Fungi;Ascomycota;Sordariomycetes;Microascales;Microascaceae;Scedosporium;Scedosporium_dehoogii;
Otu0059	Eukaryota;Fungi;Basidiomycota;Incertae_sedis;Malasseziales;unclassified_Malasseziales;unclassified_Malasseziales;Malasseziales_sp;
Otu0061	Eukaryota;Fungi;Basidiomycota;Tremellomycetes;Tremellales;Incertae_sedis;Cryptococcus;Cryptococcus_magnus;
Otu0064	Eukaryota;Fungi;Basidiomycota;Tremellomycetes;Tremellales;Incertae_sedis;Cryptococcus;Cryptococcus_carnescens;
Otu0065	Eukaryota;Fungi;Ascomycota;Leotiomycetes;Leotiomycetes_unclassified;Leotiomycetes_unclassified;Leotiomycetes_unclassified;Leotiomycetes_unclassified;
Otu0068	Eukaryota;Fungi;Ascomycota;Saccharomycetes;Saccharomycetales;Incertae_sedis;Candida;Candida_glaebosa;
Otu0069	Eukaryota;Fungi;Ascomycota;Saccharomycetes;Saccharomycetales;Incertae_sedis;Wickerhamomyces;Wickerhamomyces_anomalus;
Otu0070	Eukaryota;Fungi;Basidiomycota;Agaricomycetes;Incertae_sedis;Incertae_sedis;Resinicium;Resinicium_bicolor;
Otu0071	Eukaryota;Fungi;Fungi_unclassified;Fungi_unclassified;Fungi_unclassified;Fungi_unclassified;Fungi_unclassified;Fungi_unclassified;
Otu0073	Eukaryota;Fungi;Basidiomycota;Microbotryomycetes;Leucosporidiales;Leucosporidiaceae;Leucosporidiella;Leucosporidiella_creatinivora;
Otu0077	Eukaryota;Fungi;Chytridiomycota;Chytridiomycetes;Chytridiomycetes_unclassified;Chytridiomycetes_unclassified;Chytridiomycetes_unclassified;Chytridiomycetes_unclassified;
Otu0078	Eukaryota;Fungi;Zygomycota;Incertae_sedis;Mortierellales;Mortierellaceae;Mortierella;Mortierella_gamsii;
Otu0079	Eukaryota;Fungi;Ascomycota;Leotiomycetes;Helotiales;Helotiaceae;Helotiaceae_unclassified;Helotiaceae_unclassified;
Otu0080	Eukaryota;Fungi;Ascomycota;Leotiomycetes;Helotiales;Incertae_sedis;Oculimacula;Oculimacula_sp;
Otu0081	Eukaryota;Fungi;Zygomycota;Incertae_sedis;Mortierellales;Mortierellaceae;Mortierella;Mortierella_gamsii;
Otu0082	Eukaryota;Fungi;Fungi_unclassified;Fungi_unclassified;Fungi_unclassified;Fungi_unclassified;Fungi_unclassified;Fungi_unclassified;
Otu0083	Eukaryota;Fungi;Ascomycota;Eurotiomycetes;Chaetothyriales;Herpotrichiellaceae;Phaeomoniella;Phaeomoniella_chlamydospora;
Otu0084	Eukaryota;Fungi;Ascomycota;Saccharomycetes;Saccharomycetales;Incertae_sedis;Candida;Candida_parapsilosis;
Otu0086	Eukaryota;Fungi;Zygomycota;Incertae_sedis;Mortierellales;Mortierellaceae;Mortierella;Mortierella_alpina;
Otu0090	Eukaryota;Fungi;Basidiomycota;Agaricomycetes;Polyporales;Meruliaceae;Phlebia;Phlebia_radiata;
Otu0091	Eukaryota;Fungi;Ascomycota;Sordariomycetes;Hypocreales;Ophiocordycipitaceae;Purpureocillium;Purpureocillium_lilacinum;
Otu0092	Eukaryota;Fungi;Basidiomycota;Incertae_sedis;Malasseziales;Malasseziaceae;Malassezia;Malassezia_restricta;
Otu0093	Eukaryota;Fungi;Fungi_unclassified;Fungi_unclassified;Fungi_unclassified;Fungi_unclassified;Fungi_unclassified;Fungi_unclassified;
Otu0094	Eukaryota;Fungi;Ascomycota;Sordariomycetes;Hypocreales;Incertae_sedis;Acremonium;Acremonium_sp;
Otu0095	Eukaryota;Fungi;Basidiomycota;Tremellomycetes;Tremellales;Incertae_sedis;Cryptococcus;Cryptococcus_wieringae;
Otu0096	Eukaryota;Fungi;Fungi_unclassified;Fungi_unclassified;Fungi_unclassified;Fungi_unclassified;Fungi_unclassified;Fungi_unclassified;
Otu0098	Eukaryota;Fungi;Ascomycota;Incertae_sedis;Incertae_sedis;Incertae_sedis;Knufia;Knufia_endospora;
Otu0100	Eukaryota;Fungi;Ascomycota;Dothideomycetes;Pleosporales;Incertae_sedis;Paraphoma;Paraphoma_chrysanthemicola;
Otu0102	Eukaryota;Fungi;Ascomycota;Incertae_sedis;Incertae_sedis;Incertae_sedis;Ochroconis;Ochroconis_sp;
Otu0104	Eukaryota;Fungi;Ascomycota;Dothideomycetes;Dothideales;Dothioraceae;Aureobasidium;Aureobasidium_pullulans;
Otu0105	Eukaryota;Fungi;Zygomycota;Incertae_sedis;Mortierellales;Mortierellaceae;Mortierella;Mortierella_gamsii;
Otu0106	Eukaryota;Fungi;Fungi_unclassified;Fungi_unclassified;Fungi_unclassified;Fungi_unclassified;Fungi_unclassified;Fungi_unclassified;
Otu0108	Eukaryota;Fungi;Fungi_unclassified;Fungi_unclassified;Fungi_unclassified;Fungi_unclassified;Fungi_unclassified;Fungi_unclassified;
Otu0117	Eukaryota;Fungi;Basidiomycota;Agaricomycetes;Polyporales;Meruliaceae;Hyphoderma;Hyphoderma_nudicephalum;
Otu0118	Eukaryota;Fungi;Ascomycota;Dothideomycetes;Pleosporales;Pleosporales_unclassified;Pleosporales_unclassified;Pleosporales_unclassified;
Otu0119	Eukaryota;Fungi;Fungi_unclassified;Fungi_unclassified;Fungi_unclassified;Fungi_unclassified;Fungi_unclassified;Fungi_unclassified;
Otu0120	Eukaryota;Fungi;Ascomycota;Sordariomycetes;Hypocreales;Cordycipitaceae;Lecanicillium;Lecanicillium_lecanii;
Otu0121	Eukaryota;Fungi;Basidiomycota;Microbotryomycetes;Sporidiobolales;Incertae_sedis;Rhodotorula;Rhodotorula_vanillica;
Otu0123	Eukaryota;Fungi;Basidiomycota;Exobasidiomycetes;Microstromatales;Microstromataceae;Microstroma;Microstroma_juglandis;
Otu0124	Eukaryota;Fungi;Basidiomycota;Basidiomycota_unclassified;Basidiomycota_unclassified;Basidiomycota_unclassified;Basidiomycota_unclassified;Basidiomycota_unclassified;
Otu0125	Eukaryota;Fungi;Fungi_unclassified;Fungi_unclassified;Fungi_unclassified;Fungi_unclassified;Fungi_unclassified;Fungi_unclassified;
Otu0127	Eukaryota;Fungi;Fungi_unclassified;Fungi_unclassified;Fungi_unclassified;Fungi_unclassified;Fungi_unclassified;Fungi_unclassified;
Otu0128	Eukaryota;Fungi;Ascomycota;Dothideomycetes;Pleosporales;Pleosporales_unclassified;Pleosporales_unclassified;Pleosporales_unclassified;
Otu0129	Eukaryota;Fungi;Ascomycota;Sordariomycetes;Hypocreales;Nectriaceae;Nectriaceae_unclassified;Nectriaceae_unclassified;
Otu0131	Eukaryota;Fungi;Basidiomycota;Agaricomycetes;Polyporales;Phanerochaetaceae;Phlebiopsis;Phlebiopsis_gigantea;
Otu0132	Eukaryota;Fungi;Ascomycota;Dothideomycetes;Dothideomycetes_unclassified;Dothideomycetes_unclassified;Dothideomycetes_unclassified;Dothideomycetes_unclassified;
Otu0133	Eukaryota;Fungi;Basidiomycota;Tremellomycetes;Tremellales;Incertae_sedis;Cryptococcus;Cryptococcus_victoriae;
Otu0134	Eukaryota;Fungi;Ascomycota;Sordariomycetes;Diaporthales;Togniniaceae;Phaeoacremonium;Phaeoacremonium_unclassified;
Otu0136	Eukaryota;Fungi;Ascomycota;Saccharomycetes;Saccharomycetales;Incertae_sedis;Candida;Candida_sojae;
Otu0138	Eukaryota;Fungi;Ascomycota;Dothideomycetes;Botryosphaeriales;Botryosphaeriaceae;Diplodia;Diplodia_unclassified;
Otu0139	Eukaryota;Fungi;Basidiomycota;Microbotryomycetes;Sporidiobolales;Incertae_sedis;Rhodotorula;Rhodotorula_mucilaginosa;
Otu0140	Eukaryota;Fungi;Ascomycota;Ascomycota_unclassified;Ascomycota_unclassified;Ascomycota_unclassified;Ascomycota_unclassified;Ascomycota_unclassified;
Otu0144	Eukaryota;Fungi;Basidiomycota;Basidiomycota_unclassified;Basidiomycota_unclassified;Basidiomycota_unclassified;Basidiomycota_unclassified;Basidiomycota_unclassified;
Otu0148	Eukaryota;Fungi;Basidiomycota;Agaricomycetes;Agaricales;Strophariaceae;Hebeloma;Hebeloma_sp;
Otu0149	Eukaryota;Fungi;Basidiomycota;Agaricomycetes;Cantharellales;Ceratobasidiaceae;Rhizoctonia;Rhizoctonia_fusispora;
Otu0150	Eukaryota;Fungi;Basidiomycota;Microbotryomycetes;Sporidiobolales;unclassified_Sporidiobolales;unclassified_Sporidiobolales;Sporidiobolales_sp;
Otu0151	Eukaryota;Fungi;Ascomycota;Dothideomycetes;Tubeufiales;Tubeufiaceae;unclassified_Tubeufiaceae;Tubeufiaceae_sp;
Otu0152	Eukaryota;Fungi;Basidiomycota;Tremellomycetes;Cystofilobasidiales;Cystofilobasidiaceae;Udeniomyces;Udeniomyces_pannonicus;
Otu0153	Eukaryota;Fungi;Basidiomycota;Agaricomycetes;Agaricales;Tricholomataceae;Arrhenia;Arrhenia_lobata;
Otu0154	Eukaryota;Fungi;Ascomycota;Dothideomycetes;Pleosporales;Montagnulaceae;Montagnulaceae_unclassified;Montagnulaceae_unclassified;
Otu0156	Eukaryota;Fungi;Basidiomycota;Agaricomycetes;Russulales;Peniophoraceae;Peniophoraceae_unclassified;Peniophoraceae_unclassified;
Otu0157	Eukaryota;Fungi;Basidiomycota;Incertae_sedis;Malasseziales;Malasseziaceae;Malassezia;Malassezia_sp;
Otu0158	Eukaryota;Fungi;Ascomycota;Saccharomycetes;Saccharomycetales;Incertae_sedis;Debaryomyces;Debaryomyces_prosopidis;
Otu0159	Eukaryota;Fungi;Ascomycota;Dothideomycetes;Capnodiales;Davidiellaceae;Cladosporium;Cladosporium_unclassified;
Otu0160	Eukaryota;Fungi;Basidiomycota;Agaricomycetes;Agaricomycetes_unclassified;Agaricomycetes_unclassified;Agaricomycetes_unclassified;Agaricomycetes_unclassified;
Otu0161	Eukaryota;Fungi;Ascomycota;Incertae_sedis;Incertae_sedis;Incertae_sedis;Chalara;Chalara_holubovae;
Otu0162	Eukaryota;Fungi;Ascomycota;Dothideomycetes;Pleosporales;Phaeosphaeriaceae;Phaeosphaeria;Phaeosphaeria_unclassified;
Otu0163	Eukaryota;Fungi;Ascomycota;Lecanoromycetes;Lecanorales;Lecanorales_unclassified;Lecanorales_unclassified;Lecanorales_unclassified;
Otu0166	Eukaryota;Fungi;Basidiomycota;Agaricomycetes;Incertae_sedis;Incertae_sedis;Resinicium;Resinicium_friabile;
Otu0168	Eukaryota;Fungi;Ascomycota;Dothideomycetes;Pleosporales;Phaeosphaeriaceae;unclassified_Phaeosphaeriaceae;Phaeosphaeriaceae_sp;
Otu0169	Eukaryota;Fungi;unclassified_Fungi;unclassified_Fungi;unclassified_Fungi;unclassified_Fungi;unclassified_Fungi;Fungi_sp;
Otu0170	Eukaryota;Fungi;Ascomycota;Sordariomycetes;Hypocreales;Incertae_sedis;Acremonium;Acremonium_stromaticum;
Otu0172	Eukaryota;Fungi;Basidiomycota;Tremellomycetes;Tremellales;Incertae_sedis;Cryptococcus;Cryptococcus_neoformans;
Otu0174	Eukaryota;Fungi;Ascomycota;Sordariomycetes;Hypocreales;Nectriaceae;Gibberella;Gibberella_tricincta;
Otu0176	Eukaryota;Fungi;Basidiomycota;Agaricomycetes;Agaricales;Cortinariaceae;Cortinarius;Cortinarius_betulinus;
Otu0177	Eukaryota;Fungi;Zygomycota;Incertae_sedis;Mortierellales;Mortierellaceae;Mortierella;Mortierella_gamsii;
Otu0178	Eukaryota;Fungi;Basidiomycota;Agaricomycetes;Polyporales;Fomitopsidaceae;Ischnoderma;Ischnoderma_benzoinum;
Otu0179	Eukaryota;Fungi;Fungi_unclassified;Fungi_unclassified;Fungi_unclassified;Fungi_unclassified;Fungi_unclassified;Fungi_unclassified;
Otu0184	Eukaryota;Fungi;Basidiomycota;Agaricomycetes;Agaricales;Strophariaceae;Hebeloma;Hebeloma_sp;
Otu0185	Eukaryota;Fungi;Basidiomycota;Basidiomycota_unclassified;Basidiomycota_unclassified;Basidiomycota_unclassified;Basidiomycota_unclassified;Basidiomycota_unclassified;
Otu0187	Eukaryota;Fungi;Ascomycota;Leotiomycetes;Helotiales;Helotiales_unclassified;Helotiales_unclassified;Helotiales_unclassified;
Otu0188	Eukaryota;Fungi;Ascomycota;Leotiomycetes;Erysiphales;Erysiphaceae;Golovinomyces;Golovinomyces_artemisiae;
Otu0189	Eukaryota;Fungi;Fungi_unclassified;Fungi_unclassified;Fungi_unclassified;Fungi_unclassified;Fungi_unclassified;Fungi_unclassified;
Otu0190	Eukaryota;Fungi;Basidiomycota;Basidiomycota_unclassified;Basidiomycota_unclassified;Basidiomycota_unclassified;Basidiomycota_unclassified;Basidiomycota_unclassified;
Otu0192	Eukaryota;Fungi;Ascomycota;Sordariomycetes;Diaporthales;Valsaceae;Valsaceae_unclassified;Valsaceae_unclassified;
Otu0194	Eukaryota;Fungi;Basidiomycota;Agaricomycetes;Agaricales;Strophariaceae;Hymenogaster;Hymenogaster_unclassified;
Otu0195	Eukaryota;Fungi;Basidiomycota;Agaricomycetes;Agaricales;Cortinariaceae;Cortinarius;Cortinarius_borgsjoeensis;
Otu0196	Eukaryota;Fungi;Ascomycota;Leotiomycetes;Helotiales;Hyaloscyphaceae;Arachnopeziza;Arachnopeziza_aurata;
Otu0198	Eukaryota;Fungi;Basidiomycota;Agaricomycetes;Agaricales;Strophariaceae;Hypholoma;Hypholoma_fasciculare;
Otu0199	Eukaryota;Fungi;Ascomycota;Leotiomycetes;Leotiomycetes_unclassified;Leotiomycetes_unclassified;Leotiomycetes_unclassified;Leotiomycetes_unclassified;
Otu0200	Eukaryota;Fungi;Ascomycota;Sordariomycetes;Magnaporthales;Magnaporthaceae;Magnaporthaceae_unclassified;Magnaporthaceae_unclassified;
Otu0203	Eukaryota;Fungi;Ascomycota;Leotiomycetes;Leotiomycetes_unclassified;Leotiomycetes_unclassified;Leotiomycetes_unclassified;Leotiomycetes_unclassified;
Otu0204	Eukaryota;Fungi;Fungi_unclassified;Fungi_unclassified;Fungi_unclassified;Fungi_unclassified;Fungi_unclassified;Fungi_unclassified;
Otu0205	Eukaryota;Fungi;Ascomycota;Sordariomycetes;Hypocreales;Ophiocordycipitaceae;Purpureocillium;Purpureocillium_lilacinum;
Otu0206	Eukaryota;Fungi;Ascomycota;Incertae_sedis;Incertae_sedis;Incertae_sedis;Ochroconis;Ochroconis_sp;
Otu0207	Eukaryota;Fungi;Ascomycota;Eurotiomycetes;Eurotiomycetes_unclassified;Eurotiomycetes_unclassified;Eurotiomycetes_unclassified;Eurotiomycetes_unclassified;
Otu0208	Eukaryota;Fungi;Ascomycota;Leotiomycetes;Erysiphales;Erysiphaceae;Blumeria;Blumeria_graminis;
Otu0211	Eukaryota;Fungi;Basidiomycota;Agaricomycetes;Agaricales;Agaricaceae;Agaricus;Agaricus_taeniatus;
Otu0212	Eukaryota;Fungi;Zygomycota;Incertae_sedis;Mortierellales;Mortierellaceae;Mortierella;Mortierella_gamsii;
Otu0213	Eukaryota;Fungi;Basidiomycota;Microbotryomycetes;Sporidiobolales;Incertae_sedis;Sporobolomyces;Sporobolomyces_foliicola;
Otu0214	Eukaryota;Fungi;Chytridiomycota;Chytridiomycetes;Chytridiomycetes_unclassified;Chytridiomycetes_unclassified;Chytridiomycetes_unclassified;Chytridiomycetes_unclassified;
Otu0215	Eukaryota;Fungi;Ascomycota;Dothideomycetes;Pleosporales;Phaeosphaeriaceae;Phaeosphaeria;Phaeosphaeria_unclassified;
Otu0216	Eukaryota;Fungi;Ascomycota;Sordariomycetes;Xylariales;Amphisphaeriaceae;Truncatella;Truncatella_spadicea;
Otu0218	Eukaryota;Fungi;Ascomycota;Sordariomycetes;Hypocreales;Ophiocordycipitaceae;Purpureocillium;Purpureocillium_lilacinum;
Otu0219	Eukaryota;Fungi;Ascomycota;Ascomycota_unclassified;Ascomycota_unclassified;Ascomycota_unclassified;Ascomycota_unclassified;Ascomycota_unclassified;
Otu0221	Eukaryota;Fungi;Fungi_unclassified;Fungi_unclassified;Fungi_unclassified;Fungi_unclassified;Fungi_unclassified;Fungi_unclassified;
Otu0223	Eukaryota;Fungi;Ascomycota;Sordariomycetes;Hypocreales;Ophiocordycipitaceae;Purpureocillium;Purpureocillium_lilacinum;
Otu0224	Eukaryota;Fungi;Ascomycota;Leotiomycetes;Helotiales;Helotiaceae;Hymenoscyphus;Hymenoscyphus_fraxineus;
Otu0225	Eukaryota;Fungi;Basidiomycota;Tremellomycetes;Tremellales;Incertae_sedis;Cryptococcus;Cryptococcus_cyanovorans;
Otu0227	Eukaryota;Fungi;Ascomycota;Sordariomycetes;Hypocreales;Ophiocordycipitaceae;Purpureocillium;Purpureocillium_lilacinum;
Otu0228	Eukaryota;Fungi;Basidiomycota;Agaricomycetes;Cantharellales;Ceratobasidiaceae;Thanatephorus;Thanatephorus_cucumeris;
Otu0230	Eukaryota;Fungi;Ascomycota;Sordariomycetes;Hypocreales;Nectriaceae;Nectria;Nectria_sp;
Otu0231	Eukaryota;Fungi;Zygomycota;Incertae_sedis;Mucorales;Mucoraceae;Mucor;Mucor_hiemalis;
Otu0232	Eukaryota;Fungi;Zygomycota;Incertae_sedis;Mortierellales;Mortierellaceae;Mortierella;Mortierella_gamsii;
Otu0233	Eukaryota;Fungi;Ascomycota;Sordariomycetes;Hypocreales;Ophiocordycipitaceae;Purpureocillium;Purpureocillium_lilacinum;
Otu0235	Eukaryota;Fungi;Basidiomycota;Agaricomycetes;Agaricales;Cortinariaceae;Cortinarius;Cortinarius_unclassified;
Otu0236	Eukaryota;Fungi;Ascomycota;Dothideomycetes;Dothideomycetes_unclassified;Dothideomycetes_unclassified;Dothideomycetes_unclassified;Dothideomycetes_unclassified;
Otu0241	Eukaryota;Fungi;Basidiomycota;Agaricomycetes;Hymenochaetales;Schizoporaceae;Schizopora;Schizopora_flavipora;
Otu0243	Eukaryota;Fungi;Ascomycota;Eurotiomycetes;Verrucariales;Verrucariaceae;Verrucariaceae_unclassified;Verrucariaceae_unclassified;
Otu0244	Eukaryota;Fungi;Ascomycota;Sordariomycetes;Incertae_sedis;Plectosphaerellaceae;Musicillium;Musicillium_theobromae;
Otu0246	Eukaryota;Fungi;Zygomycota;Incertae_sedis;Mortierellales;Mortierellaceae;Mortierella;Mortierella_gamsii;
Otu0248	Eukaryota;Fungi;Basidiomycota;Tremellomycetes;Tremellales;Incertae_sedis;Dioszegia;Dioszegia_hungarica;
Otu0249	Eukaryota;Fungi;Ascomycota;Sordariomycetes;Incertae_sedis;Incertae_sedis;Myrmecridium;Myrmecridium_thailandicum;
Otu0250	Eukaryota;Fungi;Ascomycota;Dothideomycetes;Dothideales;Dothioraceae;Pringsheimia;Pringsheimia_smilacis;
Otu0251	Eukaryota;Fungi;Basidiomycota;Tremellomycetes;Cystofilobasidiales;Cystofilobasidiaceae;Itersonilia;Itersonilia_perplexans;
Otu0252	Eukaryota;Fungi;Basidiomycota;Incertae_sedis;Malasseziales;Malasseziaceae;Malassezia;Malassezia_sp;
Otu0253	Eukaryota;Fungi;Ascomycota;Leotiomycetes;Helotiales;Helotiaceae;Articulospora;Articulospora_sp;
Otu0254	Eukaryota;Fungi;Basidiomycota;Agaricomycetes;Polyporales;Polyporaceae;Trametes;Trametes_versicolor;
Otu0257	Eukaryota;Fungi;Ascomycota;Dothideomycetes;Incertae_sedis;Incertae_sedis;Zymoseptoria;Zymoseptoria_brevis;
Otu0259	Eukaryota;Fungi;Basidiomycota;Tremellomycetes;Tremellales;Incertae_sedis;Cryptococcus;Cryptococcus_friedmannii;
Otu0261	Eukaryota;Fungi;Zygomycota;Incertae_sedis;Mortierellales;Mortierellaceae;Mortierella;Mortierella_gamsii;
Otu0265	Eukaryota;Fungi;Ascomycota;Dothideomycetes;Pleosporales;Pleosporales_unclassified;Pleosporales_unclassified;Pleosporales_unclassified;
Otu0266	Eukaryota;Fungi;Fungi_unclassified;Fungi_unclassified;Fungi_unclassified;Fungi_unclassified;Fungi_unclassified;Fungi_unclassified;
Otu0267	Eukaryota;Fungi;Basidiomycota;Agaricomycetes;Agaricales;Cortinariaceae;Cortinarius;Cortinarius_erubescens;
Otu0268	Eukaryota;Fungi;Basidiomycota;Agaricomycetes;Agaricales;Cortinariaceae;Cortinarius;Cortinarius_unclassified;
Otu0270	Eukaryota;Fungi;Fungi_unclassified;Fungi_unclassified;Fungi_unclassified;Fungi_unclassified;Fungi_unclassified;Fungi_unclassified;
Otu0271	Eukaryota;Fungi;Basidiomycota;Agaricomycetes;Russulales;Peniophoraceae;Peniophora;Peniophora_cinerea;
Otu0272	Eukaryota;Fungi;Ascomycota;Ascomycota_unclassified;Ascomycota_unclassified;Ascomycota_unclassified;Ascomycota_unclassified;Ascomycota_unclassified;
Otu0273	Eukaryota;Fungi;Ascomycota;Leotiomycetes;Incertae_sedis;Myxotrichaceae;Oidiodendron;Oidiodendron_cereale;
Otu0275	Eukaryota;Fungi;Ascomycota;Dothideomycetes;Pleosporales;Phaeosphaeriaceae;Stagonospora;Stagonospora_foliicola;
Otu0277	Eukaryota;Fungi;Fungi_unclassified;Fungi_unclassified;Fungi_unclassified;Fungi_unclassified;Fungi_unclassified;Fungi_unclassified;
Otu0278	Eukaryota;Fungi;Ascomycota;Sordariomycetes;Hypocreales;Ophiocordycipitaceae;Purpureocillium;Purpureocillium_lilacinum;
Otu0279	Eukaryota;Fungi;Ascomycota;Dothideomycetes;Pleosporales;Cucurbitariaceae;Pyrenochaetopsis;Pyrenochaetopsis_leptospora;
Otu0283	Eukaryota;Fungi;Basidiomycota;Agaricomycetes;Agaricomycetes_unclassified;Agaricomycetes_unclassified;Agaricomycetes_unclassified;Agaricomycetes_unclassified;
Otu0284	Eukaryota;Fungi;Basidiomycota;Tremellomycetes;Tremellales;Incertae_sedis;Hannaella;Hannaella_coprosmae;
Otu0285	Eukaryota;Fungi;Basidiomycota;Agaricomycetes;Agaricales;Psathyrellaceae;Psathyrella;Psathyrella_candolleana;
Otu0286	Eukaryota;Fungi;Ascomycota;Sordariomycetes;Sordariomycetes_unclassified;Sordariomycetes_unclassified;Sordariomycetes_unclassified;Sordariomycetes_unclassified;
Otu0287	Eukaryota;Fungi;Ascomycota;Ascomycota_unclassified;Ascomycota_unclassified;Ascomycota_unclassified;Ascomycota_unclassified;Ascomycota_unclassified;
Otu0289	Eukaryota;Fungi;Ascomycota;Dothideomycetes;Pleosporales;Cucurbitariaceae;Pyrenochaetopsis;Pyrenochaetopsis_unclassified;
Otu0290	Eukaryota;Fungi;Ascomycota;Leotiomycetes;Helotiales;Helotiales_unclassified;Helotiales_unclassified;Helotiales_unclassified;
Otu0291	Eukaryota;Fungi;Basidiomycota;Tremellomycetes;Tremellales;Incertae_sedis;Cryptococcus;Cryptococcus_albidus;
Otu0292	Eukaryota;Fungi;Fungi_unclassified;Fungi_unclassified;Fungi_unclassified;Fungi_unclassified;Fungi_unclassified;Fungi_unclassified;
Otu0293	Eukaryota;Fungi;Ascomycota;Dothideomycetes;Pleosporales;unclassified_Pleosporales;unclassified_Pleosporales;Pleosporales_sp;
Otu0294	Eukaryota;Fungi;Fungi_unclassified;Fungi_unclassified;Fungi_unclassified;Fungi_unclassified;Fungi_unclassified;Fungi_unclassified;
Otu0295	Eukaryota;Fungi;Ascomycota;Eurotiomycetes;Chaetothyriales;Chaetothyriales_unclassified;Chaetothyriales_unclassified;Chaetothyriales_unclassified;
Otu0297	Eukaryota;Fungi;Basidiomycota;Agaricomycetes;Cantharellales;Hydnaceae;Sistotrema;Sistotrema_brinkmannii;
Otu0300	Eukaryota;Fungi;Ascomycota;Dothideomycetes;Pleosporales;Pleosporaceae;Stemphylium;Stemphylium_herbarum;
Otu0301	Eukaryota;Fungi;Ascomycota;Sordariomycetes;Hypocreales;Nectriaceae;Gibberella;Gibberella_intricans;
Otu0302	Eukaryota;Fungi;Basidiomycota;Agaricomycetes;Agaricales;Cortinariaceae;Cortinarius;Cortinarius_unclassified;
Otu0303	Eukaryota;Fungi;Ascomycota;Sordariomycetes;Hypocreales;Ophiocordycipitaceae;Purpureocillium;Purpureocillium_lilacinum;
Otu0304	Eukaryota;Fungi;Fungi_unclassified;Fungi_unclassified;Fungi_unclassified;Fungi_unclassified;Fungi_unclassified;Fungi_unclassified;
Otu0305	Eukaryota;Fungi;Ascomycota;Dothideomycetes;Myriangiales;unclassified_Myriangiales;unclassified_Myriangiales;Myriangiales_sp;
Otu0306	Eukaryota;Fungi;Ascomycota;Incertae_sedis;Incertae_sedis;Pseudeurotiaceae;unclassified_Pseudeurotiaceae;Pseudeurotiaceae_sp;
Otu0307	Eukaryota;Fungi;Ascomycota;Sordariomycetes;Hypocreales;Ophiocordycipitaceae;Purpureocillium;Purpureocillium_lilacinum;
Otu0309	Eukaryota;Fungi;Basidiomycota;Tremellomycetes;Cystofilobasidiales;Cystofilobasidiaceae;Mrakia;Mrakia_frigida;
Otu0312	Eukaryota;Fungi;Ascomycota;Leotiomycetes;Erysiphales;Erysiphaceae;Golovinomyces;Golovinomyces_sp;
Otu0314	Eukaryota;Fungi;Basidiomycota;Agaricomycetes;Corticiales;Corticiaceae;Vuilleminia;Vuilleminia_megalospora;
Otu0316	Eukaryota;Fungi;Fungi_unclassified;Fungi_unclassified;Fungi_unclassified;Fungi_unclassified;Fungi_unclassified;Fungi_unclassified;
Otu0317	Eukaryota;Fungi;Fungi_unclassified;Fungi_unclassified;Fungi_unclassified;Fungi_unclassified;Fungi_unclassified;Fungi_unclassified;
Otu0318	Eukaryota;Fungi;Zygomycota;Incertae_sedis;Mortierellales;Mortierellaceae;Mortierella;Mortierella_gamsii;
Otu0319	Eukaryota;Fungi;Ascomycota;Leotiomycetes;Incertae_sedis;Incertae_sedis;Eleutheromyces;Eleutheromyces_subulatus;
Otu0320	Eukaryota;Fungi;Ascomycota;Eurotiomycetes;Chaetothyriales;Herpotrichiellaceae;Exophiala;Exophiala_psychrophila;
Otu0321	Eukaryota;Fungi;Ascomycota;Eurotiomycetes;Onygenales;Onygenaceae;Chrysosporium;Chrysosporium_carmichaelii;
Otu0322	Eukaryota;Fungi;Ascomycota;Dothideomycetes;Botryosphaeriales;Botryosphaeriaceae;Neofusicoccum;Neofusicoccum_unclassified;
Otu0323	Eukaryota;Fungi;Ascomycota;Eurotiomycetes;Chaetothyriales;Incertae_sedis;Coniosporium;Coniosporium_apollinis;
Otu0324	Eukaryota;Fungi;Fungi_unclassified;Fungi_unclassified;Fungi_unclassified;Fungi_unclassified;Fungi_unclassified;Fungi_unclassified;
Otu0326	Eukaryota;Fungi;Basidiomycota;Tremellomycetes;Tremellales;Incertae_sedis;Cryptococcus;Cryptococcus_chernovii;
Otu0327	Eukaryota;Fungi;Ascomycota;Sordariomycetes;Hypocreales;Ophiocordycipitaceae;Purpureocillium;Purpureocillium_lilacinum;
Otu0328	Eukaryota;Fungi;Ascomycota;Sordariomycetes;Hypocreales;Ophiocordycipitaceae;Purpureocillium;Purpureocillium_lilacinum;
Otu0329	Eukaryota;Fungi;Fungi_unclassified;Fungi_unclassified;Fungi_unclassified;Fungi_unclassified;Fungi_unclassified;Fungi_unclassified;
Otu0330	Eukaryota;Fungi;Ascomycota;Sordariomycetes;Hypocreales;Incertae_sedis;Acremonium;Acremonium_stromaticum;
Otu0331	Eukaryota;Fungi;Fungi_unclassified;Fungi_unclassified;Fungi_unclassified;Fungi_unclassified;Fungi_unclassified;Fungi_unclassified;
Otu0333	Eukaryota;Fungi;Fungi_unclassified;Fungi_unclassified;Fungi_unclassified;Fungi_unclassified;Fungi_unclassified;Fungi_unclassified;
Otu0334	Eukaryota;Fungi;Basidiomycota;Agaricomycetes;Polyporales;Phanerochaetaceae;Phanerochaete;Phanerochaete_sp;
Otu0335	Eukaryota;Fungi;Ascomycota;Dothideomycetes;Pleosporales;Phaeosphaeriaceae;Stagonospora;Stagonospora_sp;
Otu0336	Eukaryota;Fungi;Ascomycota;Sordariomycetes;Hypocreales;Incertae_sedis;Myrothecium;Myrothecium_unclassified;
Otu0337	Eukaryota;Fungi;Ascomycota;Incertae_sedis;Incertae_sedis;Incertae_sedis;Ochroconis;Ochroconis_sp;
Otu0343	Eukaryota;Fungi;Ascomycota;Eurotiomycetes;Chaetothyriales;Herpotrichiellaceae;Rhinocladiella;Rhinocladiella_similis;
Otu0346	Eukaryota;Fungi;Zygomycota;Incertae_sedis;Mortierellales;Mortierellaceae;Mortierella;Mortierella_hyalina;
Otu0347	Eukaryota;Fungi;Ascomycota;Sordariomycetes;Hypocreales;Ophiocordycipitaceae;Purpureocillium;Purpureocillium_lilacinum;
Otu0348	Eukaryota;Fungi;Zygomycota;Incertae_sedis;Mortierellales;Mortierellaceae;Mortierella;Mortierella_gamsii;
Otu0349	Eukaryota;Fungi;Basidiomycota;Basidiomycota_unclassified;Basidiomycota_unclassified;Basidiomycota_unclassified;Basidiomycota_unclassified;Basidiomycota_unclassified;
Otu0350	Eukaryota;Fungi;Basidiomycota;Tremellomycetes;Tremellales;Incertae_sedis;Cryptococcus;Cryptococcus_diffluens;
Otu0353	Eukaryota;Fungi;Fungi_unclassified;Fungi_unclassified;Fungi_unclassified;Fungi_unclassified;Fungi_unclassified;Fungi_unclassified;
Otu0354	Eukaryota;Fungi;Ascomycota;Dothideomycetes;Pleosporales;Pleosporales_unclassified;Pleosporales_unclassified;Pleosporales_unclassified;
Otu0355	Eukaryota;Fungi;Ascomycota;Dothideomycetes;Capnodiales;Capnodiales_unclassified;Capnodiales_unclassified;Capnodiales_unclassified;
Otu0358	Eukaryota;Fungi;Ascomycota;Leotiomycetes;Helotiales;Incertae_sedis;Tetracladium;Tetracladium_sp;
Otu0359	Eukaryota;Fungi;Ascomycota;Sordariomycetes;Hypocreales;Ophiocordycipitaceae;Purpureocillium;Purpureocillium_lilacinum;
Otu0360	Eukaryota;Fungi;Ascomycota;Lecanoromycetes;Lecanorales;Lecanoraceae;Lecanora;Lecanora_semipallida;
Otu0361	Eukaryota;Fungi;Ascomycota;Sordariomycetes;Hypocreales;Nectriaceae;Nectriaceae_unclassified;Nectriaceae_unclassified;
Otu0362	Eukaryota;Fungi;Basidiomycota;Tremellomycetes;Cystofilobasidiales;Incertae_sedis;Mrakiella;Mrakiella_aquatica;
Otu0363	Eukaryota;Fungi;Ascomycota;Saccharomycetes;Saccharomycetales;Incertae_sedis;Candida;Candida_unclassified;
Otu0364	Eukaryota;Fungi;Basidiomycota;Agaricomycetes;Agaricales;Strophariaceae;Hebeloma;Hebeloma_angustisporium;
Otu0365	Eukaryota;Fungi;Ascomycota;Sordariomycetes;Hypocreales;Ophiocordycipitaceae;Purpureocillium;Purpureocillium_lilacinum;
Otu0366	Eukaryota;Fungi;Ascomycota;Dothideomycetes;Pleosporales;Pleosporaceae;Alternaria;Alternaria_tenuissima;
Otu0367	Eukaryota;Fungi;Ascomycota;Sordariomycetes;Hypocreales;Ophiocordycipitaceae;Purpureocillium;Purpureocillium_lilacinum;
Otu0369	Eukaryota;Fungi;Basidiomycota;Basidiomycota_unclassified;Basidiomycota_unclassified;Basidiomycota_unclassified;Basidiomycota_unclassified;Basidiomycota_unclassified;
Otu0370	Eukaryota;Fungi;Basidiomycota;Tremellomycetes;Tremellomycetes_unclassified;Tremellomycetes_unclassified;Tremellomycetes_unclassified;Tremellomycetes_unclassified;
Otu0372	Eukaryota;Fungi;Ascomycota;Sordariomycetes;Incertae_sedis;Plectosphaerellaceae;Plectosphaerella;Plectosphaerella_alismatis;
Otu0374	Eukaryota;Fungi;Ascomycota;Dothideomycetes;Pleosporales;Incertae_sedis;Berkleasmium;Berkleasmium_sp;
Otu0376	Eukaryota;Fungi;Ascomycota;Sordariomycetes;Hypocreales;Ophiocordycipitaceae;Purpureocillium;Purpureocillium_lilacinum;
Otu0378	Eukaryota;Fungi;Fungi_unclassified;Fungi_unclassified;Fungi_unclassified;Fungi_unclassified;Fungi_unclassified;Fungi_unclassified;
Otu0379	Eukaryota;Fungi;Basidiomycota;Agaricomycetes;Boletales;Serpulaceae;Serpula;Serpula_himantioides;
Otu0382	Eukaryota;Fungi;Ascomycota;Saccharomycetes;Saccharomycetales;Incertae_sedis;Candida;Candida_tropicalis;
Otu0384	Eukaryota;Fungi;Ascomycota;Sordariomycetes;Hypocreales;Ophiocordycipitaceae;Purpureocillium;Purpureocillium_lilacinum;
Otu0385	Eukaryota;Fungi;Ascomycota;Ascomycota_unclassified;Ascomycota_unclassified;Ascomycota_unclassified;Ascomycota_unclassified;Ascomycota_unclassified;
Otu0386	Eukaryota;Fungi;Basidiomycota;Agaricomycetes;Hymenochaetales;Hymenochaetaceae;Hymenochaete;Hymenochaete_innexa;
Otu0387	Eukaryota;Fungi;Basidiomycota;Basidiomycota_unclassified;Basidiomycota_unclassified;Basidiomycota_unclassified;Basidiomycota_unclassified;Basidiomycota_unclassified;
Otu0388	Eukaryota;Fungi;Ascomycota;Sordariomycetes;Hypocreales;Ophiocordycipitaceae;Purpureocillium;Purpureocillium_lilacinum;
Otu0389	Eukaryota;Fungi;Ascomycota;Leotiomycetes;Leotiales;Leotiaceae;Alatospora;Alatospora_acuminata;
Otu0390	Eukaryota;Fungi;Ascomycota;Dothideomycetes;Pleosporales;Incertae_sedis;Periconia;Periconia_unclassified;
Otu0391	Eukaryota;Fungi;Ascomycota;Eurotiomycetes;Eurotiales;Trichocomaceae;Penicillium;Penicillium_commune;
Otu0395	Eukaryota;Fungi;Fungi_unclassified;Fungi_unclassified;Fungi_unclassified;Fungi_unclassified;Fungi_unclassified;Fungi_unclassified;
Otu0396	Eukaryota;Fungi;Ascomycota;Leotiomycetes;Helotiales;Incertae_sedis;Tetracladium;Tetracladium_maxilliforme;
Otu0399	Eukaryota;Fungi;Ascomycota;Sordariomycetes;Hypocreales;Ophiocordycipitaceae;Purpureocillium;Purpureocillium_lilacinum;
Otu0400	Eukaryota;Fungi;Ascomycota;Ascomycota_unclassified;Ascomycota_unclassified;Ascomycota_unclassified;Ascomycota_unclassified;Ascomycota_unclassified;
Otu0403	Eukaryota;Fungi;Basidiomycota;Basidiomycota_unclassified;Basidiomycota_unclassified;Basidiomycota_unclassified;Basidiomycota_unclassified;Basidiomycota_unclassified;
Otu0405	Eukaryota;Fungi;Zygomycota;Incertae_sedis;Mortierellales;Mortierellaceae;Mortierella;Mortierella_gamsii;
Otu0407	Eukaryota;Fungi;Ascomycota;Ascomycota_unclassified;Ascomycota_unclassified;Ascomycota_unclassified;Ascomycota_unclassified;Ascomycota_unclassified;
Otu0408	Eukaryota;Fungi;Ascomycota;Sordariomycetes;Hypocreales;Ophiocordycipitaceae;Purpureocillium;Purpureocillium_lilacinum;
Otu0409	Eukaryota;Fungi;Basidiomycota;Tremellomycetes;Cystofilobasidiales;Cystofilobasidiaceae;Cystofilobasidium;Cystofilobasidium_macerans;
Otu0411	Eukaryota;Fungi;Ascomycota;Ascomycota_unclassified;Ascomycota_unclassified;Ascomycota_unclassified;Ascomycota_unclassified;Ascomycota_unclassified;
Otu0412	Eukaryota;Fungi;Ascomycota;Sordariomycetes;Hypocreales;Ophiocordycipitaceae;Purpureocillium;Purpureocillium_lilacinum;
Otu0413	Eukaryota;Fungi;Ascomycota;Sordariomycetes;Hypocreales;Ophiocordycipitaceae;Purpureocillium;Purpureocillium_lilacinum;
Otu0414	Eukaryota;Fungi;Basidiomycota;Incertae_sedis;Malasseziales;Malasseziaceae;Malassezia;Malassezia_restricta;
Otu0415	Eukaryota;Fungi;Basidiomycota;Microbotryomycetes;Microbotryomycetes_unclassified;Microbotryomycetes_unclassified;Microbotryomycetes_unclassified;Microbotryomycetes_unclassified;
Otu0416	Eukaryota;Fungi;Ascomycota;Sordariomycetes;Hypocreales;Ophiocordycipitaceae;Purpureocillium;Purpureocillium_lilacinum;
Otu0417	Eukaryota;Fungi;Ascomycota;Leotiomycetes;Leotiomycetes_unclassified;Leotiomycetes_unclassified;Leotiomycetes_unclassified;Leotiomycetes_unclassified;
Otu0418	Eukaryota;Fungi;Basidiomycota;Basidiomycota_unclassified;Basidiomycota_unclassified;Basidiomycota_unclassified;Basidiomycota_unclassified;Basidiomycota_unclassified;
Otu0419	Eukaryota;Fungi;Basidiomycota;Agaricomycetes;Russulales;Peniophoraceae;Peniophora;Peniophora_unclassified;
Otu0421	Eukaryota;Fungi;Ascomycota;Leotiomycetes;Helotiales;Helotiales_unclassified;Helotiales_unclassified;Helotiales_unclassified;
Otu0422	Eukaryota;Fungi;Fungi_unclassified;Fungi_unclassified;Fungi_unclassified;Fungi_unclassified;Fungi_unclassified;Fungi_unclassified;
Otu0423	Eukaryota;Fungi;Zygomycota;Incertae_sedis;Mortierellales;Mortierellaceae;Mortierella;Mortierella_gamsii;
Otu0424	Eukaryota;Fungi;Basidiomycota;Microbotryomycetes;unclassified_Microbotryomycetes;unclassified_Microbotryomycetes;unclassified_Microbotryomycetes;Microbotryomycetes_sp;
Otu0425	Eukaryota;Fungi;Ascomycota;Sordariomycetes;Hypocreales;Incertae_sedis;Acremonium;Acremonium_polychromum;
Otu0426	Eukaryota;Fungi;Ascomycota;Sordariomycetes;Microascales;Ceratocystidaceae;unclassified_Ceratocystidaceae;Ceratocystidaceae_sp;
Otu0428	Eukaryota;Fungi;Ascomycota;Sordariomycetes;Hypocreales;Ophiocordycipitaceae;Purpureocillium;Purpureocillium_lilacinum;
Otu0429	Eukaryota;Fungi;Ascomycota;Sordariomycetes;Hypocreales;Ophiocordycipitaceae;Purpureocillium;Purpureocillium_lilacinum;
Otu0430	Eukaryota;Fungi;Fungi_unclassified;Fungi_unclassified;Fungi_unclassified;Fungi_unclassified;Fungi_unclassified;Fungi_unclassified;
Otu0432	Eukaryota;Fungi;Fungi_unclassified;Fungi_unclassified;Fungi_unclassified;Fungi_unclassified;Fungi_unclassified;Fungi_unclassified;
Otu0433	Eukaryota;Fungi;Ascomycota;Sordariomycetes;Hypocreales;Ophiocordycipitaceae;Purpureocillium;Purpureocillium_lilacinum;
Otu0435	Eukaryota;Fungi;Ascomycota;Sordariomycetes;Diaporthales;Valsaceae;Cytospora;Cytospora_sp;
Otu0436	Eukaryota;Fungi;Ascomycota;Eurotiomycetes;Chaetothyriales;Chaetothyriales_unclassified;Chaetothyriales_unclassified;Chaetothyriales_unclassified;
Otu0438	Eukaryota;Fungi;Ascomycota;Dothideomycetes;Capnodiales;Mycosphaerellaceae;Mycosphaerella;Mycosphaerella_tassiana;
Otu0441	Eukaryota;Fungi;Basidiomycota;Agaricomycetes;Agaricales;Inocybaceae;Inocybe;Inocybe_unclassified;
Otu0442	Eukaryota;Fungi;Basidiomycota;Microbotryomycetes;Sporidiobolales;Incertae_sedis;Rhodotorula;Rhodotorula_nothofagi;
Otu0443	Eukaryota;Fungi;Basidiomycota;Exobasidiomycetes;Microstromatales;Quambalariaceae;Quambalaria;Quambalaria_simpsonii;
Otu0444	Eukaryota;Fungi;Ascomycota;Sordariomycetes;Hypocreales;Cordycipitaceae;Simplicillium;Simplicillium_sp;
Otu0445	Eukaryota;Fungi;Ascomycota;Dothideomycetes;Pleosporales;Pleosporales_unclassified;Pleosporales_unclassified;Pleosporales_unclassified;
Otu0447	Eukaryota;Fungi;Fungi_unclassified;Fungi_unclassified;Fungi_unclassified;Fungi_unclassified;Fungi_unclassified;Fungi_unclassified;
Otu0449	Eukaryota;Fungi;Ascomycota;Sordariomycetes;Xylariales;Incertae_sedis;Monographella;Monographella_cucumerina;
Otu0450	Eukaryota;Fungi;Fungi_unclassified;Fungi_unclassified;Fungi_unclassified;Fungi_unclassified;Fungi_unclassified;Fungi_unclassified;
Otu0451	Eukaryota;Fungi;Chytridiomycota;Chytridiomycetes;Spizellomycetales;Spizellomycetaceae;Powellomyces;Powellomyces_hirtus;
Otu0452	Eukaryota;Fungi;Zygomycota;Incertae_sedis;Mortierellales;Mortierellaceae;Mortierella;Mortierella_gamsii;
Otu0453	Eukaryota;Fungi;Basidiomycota;Agaricomycetes;Agaricales;Pluteaceae;Pluteus;Pluteus_phlebophorus;
Otu0454	Eukaryota;Fungi;Basidiomycota;Microbotryomycetes;Sporidiobolales;Incertae_sedis;Sporobolomyces;Sporobolomyces_coprosmae;
Otu0455	Eukaryota;Fungi;Fungi_unclassified;Fungi_unclassified;Fungi_unclassified;Fungi_unclassified;Fungi_unclassified;Fungi_unclassified;
Otu0456	Eukaryota;Fungi;Fungi_unclassified;Fungi_unclassified;Fungi_unclassified;Fungi_unclassified;Fungi_unclassified;Fungi_unclassified;
Otu0457	Eukaryota;Fungi;Basidiomycota;Microbotryomycetes;Sporidiobolales;Incertae_sedis;Rhodosporidium;Rhodosporidium_diobovatum;
Otu0458	Eukaryota;Fungi;Ascomycota;Dothideomycetes;Pleosporales;Leptosphaeriaceae;Leptosphaeria;Leptosphaeria_rubefaciens;
Otu0459	Eukaryota;Fungi;Zygomycota;Incertae_sedis;Mortierellales;Mortierellaceae;Mortierella;Mortierella_gamsii;
Otu0460	Eukaryota;Fungi;Ascomycota;Sordariomycetes;Sordariomycetes_unclassified;Sordariomycetes_unclassified;Sordariomycetes_unclassified;Sordariomycetes_unclassified;
Otu0461	Eukaryota;Fungi;Fungi_unclassified;Fungi_unclassified;Fungi_unclassified;Fungi_unclassified;Fungi_unclassified;Fungi_unclassified;
Otu0462	Eukaryota;Fungi;Basidiomycota;Agaricomycetes;Agaricales;Strophariaceae;Hebeloma;Hebeloma_cistophilum;
Otu0463	Eukaryota;Fungi;Basidiomycota;Agaricomycetes;Agaricales;Strophariaceae;Hebeloma;Hebeloma_mesophaeum;
Otu0464	Eukaryota;Fungi;Ascomycota;Leotiomycetes;Erysiphales;Erysiphaceae;Erysiphe;Erysiphe_sp;
Otu0465	Eukaryota;Fungi;Fungi_unclassified;Fungi_unclassified;Fungi_unclassified;Fungi_unclassified;Fungi_unclassified;Fungi_unclassified;
Otu0466	Eukaryota;Fungi;Ascomycota;Sordariomycetes;Hypocreales;Ophiocordycipitaceae;Purpureocillium;Purpureocillium_lilacinum;
Otu0467	Eukaryota;Fungi;Fungi_unclassified;Fungi_unclassified;Fungi_unclassified;Fungi_unclassified;Fungi_unclassified;Fungi_unclassified;
Otu0468	Eukaryota;Fungi;Ascomycota;Sordariomycetes;Hypocreales;Incertae_sedis;Sarocladium;Sarocladium_sp;
Otu0469	Eukaryota;Fungi;Fungi_unclassified;Fungi_unclassified;Fungi_unclassified;Fungi_unclassified;Fungi_unclassified;Fungi_unclassified;
Otu0471	Eukaryota;Fungi;Basidiomycota;Tremellomycetes;Tremellales;Incertae_sedis;Cryptococcus;Cryptococcus_friedmannii;
Otu0473	Eukaryota;Fungi;Fungi_unclassified;Fungi_unclassified;Fungi_unclassified;Fungi_unclassified;Fungi_unclassified;Fungi_unclassified;
Otu0480	Eukaryota;Fungi;Ascomycota;Sordariomycetes;Incertae_sedis;Plectosphaerellaceae;Musicillium;Musicillium_theobromae;
Otu0485	Eukaryota;Fungi;Ascomycota;Sordariomycetes;Sordariales;Sordariales_unclassified;Sordariales_unclassified;Sordariales_unclassified;
Otu0487	Eukaryota;Fungi;Ascomycota;Dothideomycetes;Pleosporales;Leptosphaeriaceae;Leptosphaeriaceae_unclassified;Leptosphaeriaceae_unclassified;
Otu0490	Eukaryota;Fungi;Ascomycota;Leotiomycetes;Incertae_sedis;Myxotrichaceae;Pseudogymnoascus;Pseudogymnoascus_roseus;
Otu0492	Eukaryota;Fungi;Ascomycota;Sordariomycetes;Hypocreales;Bionectriaceae;Clonostachys;Clonostachys_rosea;
Otu0495	Eukaryota;Fungi;Ascomycota;Sordariomycetes;Sordariomycetes_unclassified;Sordariomycetes_unclassified;Sordariomycetes_unclassified;Sordariomycetes_unclassified;
Otu0496	Eukaryota;Fungi;Ascomycota;Dothideomycetes;Capnodiales;Capnodiales_unclassified;Capnodiales_unclassified;Capnodiales_unclassified;
Otu0497	Eukaryota;Fungi;Basidiomycota;Tremellomycetes;Tremellales;Incertae_sedis;Cryptococcus;Cryptococcus_podzolicus;
Otu0498	Eukaryota;Fungi;Ascomycota;Leotiomycetes;Helotiales;Incertae_sedis;Incertae_sedis_unclassified;Incertae_sedis_unclassified;
Otu0499	Eukaryota;Fungi;Ascomycota;Taphrinomycetes;Taphrinales;Taphrinaceae;Taphrina;Taphrina_unclassified;
Otu0500	Eukaryota;Fungi;Basidiomycota;Agaricomycetes;Polyporales;Polyporaceae;Lentinus;Lentinus_unclassified;
Otu0501	Eukaryota;Fungi;Basidiomycota;Basidiomycota_unclassified;Basidiomycota_unclassified;Basidiomycota_unclassified;Basidiomycota_unclassified;Basidiomycota_unclassified;
Otu0502	Eukaryota;Fungi;Basidiomycota;Tremellomycetes;Tremellales;Incertae_sedis;Cryptococcus;Cryptococcus_arrabidensis;
Otu0503	Eukaryota;Fungi;Basidiomycota;Agaricomycetes;Agaricales;Cortinariaceae;Cortinarius;Cortinarius_unclassified;
Otu0504	Eukaryota;Fungi;Ascomycota;Sordariomycetes;Hypocreales;Ophiocordycipitaceae;Purpureocillium;Purpureocillium_lilacinum;
Otu0505	Eukaryota;Fungi;Ascomycota;Sordariomycetes;Hypocreales;Ophiocordycipitaceae;Purpureocillium;Purpureocillium_lilacinum;
Otu0506	Eukaryota;Fungi;Ascomycota;Dothideomycetes;Pleosporales;Phaeosphaeriaceae;Stagonospora;Stagonospora_pseudovitensis;
Otu0507	Eukaryota;Fungi;Fungi_unclassified;Fungi_unclassified;Fungi_unclassified;Fungi_unclassified;Fungi_unclassified;Fungi_unclassified;
Otu0509	Eukaryota;Fungi;Ascomycota;Incertae_sedis;Incertae_sedis;Incertae_sedis;Knufia;Knufia_cryptophialidica;
Otu0510	Eukaryota;Fungi;Basidiomycota;Agaricomycetes;Corticiales;Corticiaceae;Vuilleminia;Vuilleminia_megalospora;
Otu0511	Eukaryota;Fungi;Fungi_unclassified;Fungi_unclassified;Fungi_unclassified;Fungi_unclassified;Fungi_unclassified;Fungi_unclassified;
Otu0514	Eukaryota;Fungi;Fungi_unclassified;Fungi_unclassified;Fungi_unclassified;Fungi_unclassified;Fungi_unclassified;Fungi_unclassified;
Otu0515	Eukaryota;Fungi;Fungi_unclassified;Fungi_unclassified;Fungi_unclassified;Fungi_unclassified;Fungi_unclassified;Fungi_unclassified;
Otu0517	Eukaryota;Fungi;Ascomycota;Sordariomycetes;Sordariales;Lasiosphaeriaceae;Schizothecium;Schizothecium_unclassified;
Otu0518	Eukaryota;Fungi;Basidiomycota;Tremellomycetes;Tremellales;Incertae_sedis;Cryptococcus;Cryptococcus_albidus;
Otu0519	Eukaryota;Fungi;Ascomycota;Eurotiomycetes;Chaetothyriales;Chaetothyriaceae;Cyphellophora;Cyphellophora_unclassified;
Otu0522	Eukaryota;Fungi;Ascomycota;Sordariomycetes;Incertae_sedis;Apiosporaceae;unclassified_Apiosporaceae;Apiosporaceae_sp;
Otu0523	Eukaryota;Fungi;Basidiomycota;Incertae_sedis;Malasseziales;Malasseziaceae;Malassezia;Malassezia_restricta;
Otu0524	Eukaryota;Fungi;Ascomycota;Ascomycota_unclassified;Ascomycota_unclassified;Ascomycota_unclassified;Ascomycota_unclassified;Ascomycota_unclassified;
Otu0525	Eukaryota;Fungi;Basidiomycota;Basidiomycota_unclassified;Basidiomycota_unclassified;Basidiomycota_unclassified;Basidiomycota_unclassified;Basidiomycota_unclassified;
Otu0526	Eukaryota;Fungi;Ascomycota;Sordariomycetes;Microascales;Microascaceae;unclassified_Microascaceae;Microascaceae_sp;
Otu0527	Eukaryota;Fungi;Basidiomycota;Basidiomycota_unclassified;Basidiomycota_unclassified;Basidiomycota_unclassified;Basidiomycota_unclassified;Basidiomycota_unclassified;
Otu0528	Eukaryota;Fungi;Zygomycota;Incertae_sedis;Mortierellales;Mortierellaceae;Mortierella;Mortierella_gamsii;
Otu0529	Eukaryota;Fungi;Ascomycota;Dothideomycetes;Capnodiales;Teratosphaeriaceae;Catenulostroma;Catenulostroma_hermanusense;
Otu0530	Eukaryota;Fungi;Ascomycota;Sordariomycetes;Hypocreales;Ophiocordycipitaceae;Purpureocillium;Purpureocillium_lilacinum;
Otu0531	Eukaryota;Fungi;Ascomycota;Sordariomycetes;Hypocreales;Ophiocordycipitaceae;Purpureocillium;Purpureocillium_lilacinum;
Otu0532	Eukaryota;Fungi;Fungi_unclassified;Fungi_unclassified;Fungi_unclassified;Fungi_unclassified;Fungi_unclassified;Fungi_unclassified;
Otu0533	Eukaryota;Fungi;Ascomycota;Sordariomycetes;Hypocreales;Ophiocordycipitaceae;Purpureocillium;Purpureocillium_lilacinum;
Otu0534	Eukaryota;Fungi;Ascomycota;Sordariomycetes;Hypocreales;Ophiocordycipitaceae;Purpureocillium;Purpureocillium_lilacinum;
Otu0535	Eukaryota;Fungi;Fungi_unclassified;Fungi_unclassified;Fungi_unclassified;Fungi_unclassified;Fungi_unclassified;Fungi_unclassified;
Otu0536	Eukaryota;Fungi;Ascomycota;Sordariomycetes;Hypocreales;Ophiocordycipitaceae;Purpureocillium;Purpureocillium_lilacinum;
